# Supplementary material for: Ivermectin Inhibits HBV Entry into the Nucleus by Suppressing KPNA2
Source: Viruses. 2022 Nov 8;14(11):2468. doi: 10.3390/v14112468 (PMC9695645; doi:10.3390/v14112468)
Supplement: Supplementary file 1 [file viruses-14-02468-s001.zip]

Archive with 1 entries (1 files):
- viruses-1954996-supplementary.pdf
